# Supplementary material for: A Nonsense Variant in the DMD Gene Causes X-Linked Muscular Dystrophy in the Maine Coon Cat
Source: Animals (Basel). 2022 Oct 25;12(21):2928. doi: 10.3390/ani12212928 (PMC9653713; doi:10.3390/ani12212928)
Supplement: Supplementary file 1 [file animals-12-02928-s001.zip]

Archive with 1 entries (1 files):
- animals-1951834-supplementary.pdf
